# Supplementary material for: Deciphering the Role of Rhodanine Flanked Non-Fullerene Acceptor Molecules for Efficient Organic Photovoltaics
Source: Int J Mol Sci. 2025 Apr 2;26(7):3314. doi: 10.3390/ijms26073314 (PMC11989678; doi:10.3390/ijms26073314)
Supplement: Supplementary file 1 [file ijms-26-03314-s001.zip]

Archive with 1 entries (1 files):
- ijms-3504757-supplementary.pdf
